# Supplementary material for: Rational design of microRNA-responsive switch for programmable translational control in mammalian cells
Source: Nat Commun. 2023 Nov 8;14:7193. doi: 10.1038/s41467-023-43065-w (PMC10632459; doi:10.1038/s41467-023-43065-w)
Supplement: Supplementary file 6 — Source Data [file 41467_2023_43065_MOESM6_ESM.xlsx]

## Sheet: Figure1
Fig. 1b
DS length	EYFP Mean			BFP Mean
0	22719	22822	22739	7549	7390	7750
4	17409	17209	17063	4912	4982	5162
6	22123	22034	22233	5601	5562	5545
8	20237	20163	20020	6344	6301	6274
10	22806	22535	22469	6436	6525	6798
12	17083	16874	16761	2184	2165	2200
14	18858	18559	18490	1356	1258	1407
15	18378	18367	18356	2090	2155	2116
16	22143	22145	21996	1485	1611	1536
17	20936	20696	20645	1333	1786	1799
18	23092	22871	22964	2147	2018	1931
19	17904	17591	18254	766	865	854
20	23459	23496	23687	854	701	732
21	17325	17651	17521	896	792	779
22	20855	21054	20554	613	618	656
Fig. 1d
RS length	EYFP Mean			BFP Mean
0	16769	16841	16461	328	339	318
6	21705	21752	22058	464	471	467
7	22247	22071	22202	751	781	764
8	18021	18218	17999	930	951	963
9	23285	23006	23636	2483	2461	2503
10	23801	23900	24026	2206	2285	2260
11	22000	21654	21618	3838	3683	3606
12	21123	21287	21410	3334	3424	3338
13	18070	17865	17954	4579	4711	4584
14	17953	17980	18131	4548	4628	4502
15	18396	18521	18121	4538	4601	4603
16	19207	18906	18826	4984	4970	4660
17	21766	22088	21769	4975	5058	4928
18	17895	17974	17877	4114	4137	4291

## Sheet: Figure2
Fig. 2d
Control mimics	EYFP Mean			BFP Mean
TL14	22555	22626	22450	2133	2409	2467
TL15	20282	20470	20210	1618	1822	1691
TL16	21463	21708	21207	1577	1448	1569
TL17	19944	19656	20319	958	977	1227
TL18	23609	23328	23938	1031	996	1161
Fig. 2d
FF4 mimics	EYFP Mean			BFP Mean
TL14	17348	17671	17258	4544	4372	4089
TL15	19984	19718	19673	4735	4524	4867
TL16	22774	22575	22988	5043	5136	5313
TL17	23341	23350	23373	3980	4389	3951
TL18	20825	21096	20995	3187	3551	3422
Fig. 2e
control mimics	EYFP Mean			BFP Mean
SL0	18146	18446	18051	434	536	609
SL2	17695	17853	17550	657	720	827
SL3	17732	17766	17460	888	868	1058
SL4	23486	23322	23719	2243	2336	2532
SL5	18487	18589	18667	3342	3419	3247
SL6	21016	21163	20857	4276	4694	4056
Fig. 2e
FF4 mimics	EYFP Mean			BFP Mean
SL0	23142	22950	22766	2363	2573	2375
SL2	21418	21488	21559	2742	3160	2991
SL3	19678	19892	19641	4259	3805	3958
SL4	21890	22040	22084	5508	5976	6689
SL5	17775	17634	17949	7338	6763	7629
SL6	22874	22959	22646	10449	11049	10677
Fig. 2f
control mimics	EYFP Mean			BFP Mean
AJ0	20866	20692	20483	900	809	868
AJ2	17359	17337	17049	1476	1330	1566
AJ3	23190	23098	23502	2516	2792	3042
AJ4	18295	18261	18077	4113	3612	3996
AJ5	22379	22403	22623	5703	5178	5566
Fig. 2f
FF4 mimics	EYFP Mean			BFP Mean
AJ0	17218	17373	17057	2468	2196	2522
AJ2	18564	18305	18359	5480	4850	4771
AJ3	16908	17007	16957	5461	5450	5819
AJ4	18667	18407	18496	8902	7524	8540
AJ5	23596	23519	23385	11729	11928	11565

## Sheet: Figure3
Fig. 3b
OR-gate	EYFP Mean			BFP Mean
control	19235	19211	19156	1455	1440	1483
miR-199a	22586	22663	22189	3165	2670	2585
miR-FF4	16692	16696	16454	2908	2701	2589
miR-199a + FF4	20174	19932	19837	3501	3200	3204
Fig. 3d
AND gate	EYFP Mean			BFP Mean
control	19977	20116	19875	893	1060	1033
miR-199a	23242	23131	23205	1206	1675	1117
miR-FF4	22234	21904	22292	1385	1200	1263
miR-199a + FF4	22800	22806	22641	4407	4645	4528
Fig. 3f
NOT gate	mKate Mean			BFP Mean
control	16967	17159	16676	5493	4464	4354
miR-FF4	23482	23204	23717	1337	753	686
Fig. 3g
HEK293	EYFP			tagBFP
TL14	23307	23009	23638	2476	2539	2774
TL15	19111	19099	19099	1641	1746	1728
TL16	18502	18388	18486	1436	1338	1412
TL17	22703	22382	22472	1211	1308	1488
TL18	18680	18345	18373	797	881	1011
SL0	17133	17216	16930	366	422	587
SL2	21981	21746	21871	794	823	1008
SL3	17571	17368	17960	967	986	1145
SL4	18667	18388	18684	1942	1949	2048
SL5	20542	20780	20267	4020	3920	3843
SL6	18828	19127	18555	3949	4420	3717
AJ0	19483	19453	19505	841	811	918
AJ2	21200	21147	21568	1707	1749	2003
AJ3	22946	22908	22638	2498	2672	2855
AJ4	20085	19882	20163	4398	3978	4542
AJ5	21163	21283	20841	5286	4996	5155
Fig. 3g
Huh7	EYFP			tagBFP
TL14	19395	19545	19059	7942	7091	6469
TL15	22424	22616	22128	8135	7774	8584
TL16	22796	22587	22718	8188	7910	8242
TL17	18782	18623	19133	4641	5137	4948
TL18	19933	19870	19990	4640	4653	4811
SL0	19807	19691	20168	2810	2794	2731
SL2	19281	19200	19118	3657	3938	3749
SL3	21637	21692	21612	7204	6031	6490
SL4	23225	23139	22833	9176	10057	11154
SL5	22463	22613	22821	14846	13808	15411
SL6	17521	17749	17744	12398	13516	12492
AJ0	19295	19473	19612	3964	3399	3959
AJ2	18596	18776	18585	8550	7553	7276
AJ3	18217	18218	18445	8703	8703	9342
AJ4	19789	19761	19408	14287	12634	14361
AJ5	20753	20988	20825	16027	17037	16531
Fig. 3h
HEK293	EYFP			tagBFP
TL14	21111	20895	21075	5351	4903	4913
TL15	22712	22658	22713	5084	5015	5392
TL16	18385	18295	18288	3931	3971	3979
TL17	17404	17520	17371	3184	3284	2803
TL18	19228	19202	18974	2765	3045	3033
SL0	21474	21366	21691	1800	1893	1769
SL2	19037	18790	19277	2255	2348	2545
SL3	18402	18225	18279	3648	3554	3032
SL4	20693	20763	20677	5453	5315	6019
SL5	21709	21906	21802	8063	7861	8043
SL6	19773	20088	19951	8287	7965	8011
AJ0	23746	24043	23901	2396	2546	2249
AJ2	18981	18864	19286	4401	4081	4249
AJ3	20224	20357	20362	5481	5415	5672
AJ4	19846	20139	19723	8068	6823	7226
AJ5	21722	21653	21797	9812	9672	8479
Fig. 3h
Huh7	EYFP			tagBFP
TL14	21666	21752	21951	3107	3059	3259
TL15	23685	23955	23760	2908	3170	3215
TL16	19415	19592	19294	2225	2291	2240
TL17	18837	18584	19067	1961	1899	1705
TL18	20982	20885	20823	1558	1624	1778
SL0	19963	19855	19909	602	706	751
SL2	20936	21116	21306	1249	1285	1485
SL3	23175	23086	23247	2105	2473	1585
SL4	22203	21991	22014	3641	3106	3576
SL5	23158	23337	23280	5235	5405	4866
SL6	20766	21028	20386	6028	6446	5377
AJ0	23252	23594	23456	1405	1211	1227
AJ2	19765	19675	19508	1999	2069	2207
AJ3	20201	20110	19826	2819	2989	2993
AJ4	17568	17741	17224	4505	3825	3790
AJ5	22250	22201	21952	6895	6149	6585
Fig. 3j
HEK293	mKate			tagBFP
nIRES	18537	18704	18781	2595	2682	2689
TL16	23507	23748	23246	1311	1377	1283
SL3	17297	17149	17083	696	650	669
AJ2	21087	21392	21204	870	861	821
Fig. 3j
Huh7	mKate			tagBFP
nIRES	22435	22186	22597	11573	10239	9468
TL16	16925	16814	16842	8060	8502	7278
SL3	22986	22826	23232	10330	11530	10648
AJ2	22260	21916	22033	11147	12684	12356

## Sheet: Figure4
Fig. 4b
	HEK293			Huh7
nIRES	967.5	896.5	1030	2530	2390	2600
dIRES	69.92	70.22	68.1	286.3	236.7	231
rIRES	1030	995.8	1120	2330	2870	2990
Fig. 4c
	HEK293			Huh7
TL16	255.8	250.8	322.5	2260	3060	2100
SL3	465.5	453.2	542.6	2770	2490	3350
AJ2	572.3	442.4	583	8440	8160	9580
Fig. 4e
	HEK293			Huh7
native	106.9	121.7	106.2	625	728.7	794.1
TL16	43.53	39.83	44.41	487.7	472.8	523.7
SL3	20.6	15.74	19.75	455.9	471.7	447.9
AJ2	46.14	53.04	47.46	689.1	799.1	774.8
Fig. 4g
	HEK293			Huh7
native IRES	5.84	4.286	7.394	33.63	32.271	34.989
AJ2 MITA	3.66	2.772	4.548	68.07	66.212	69.928
Fig. 4i
	HEK293			Huh7
native IRES	0.10797	0.95012	0.53	20.7743	33.5653	27.17
AJ2 MITA	0.62621	0.36709	0.5	43.9271	45.2556	44.59
Fig. 4k
	control			classifier
EYFP% : mScarlet%	1.95067	2.75568	2.25121	0.0878947	0.124759	0.112121

## Sheet: Figure5
Fig.5b
	EYFP			tagBFP
nIRES	17254	16957	16963	6160	6172	6412
dIRES	22234	21966	22172	1016	1019	1022
Fig.5c
RS	EYFP Mean			BFP Mean
0	21443	21768	21664	859	927	877
10	21926	21632	21894	1340	1565	2102
11	21631	21815	21464	3379	3540	3302
12	21365	21051	21356	3531	4241	3980
13	18302	18387	18003	4966	5249	5029
14	21294	21061	21402	5601	6303	6172
15	21946	22207	22223	5512	5911	6487
16	17125	16953	17155	4579	4926	4848
17	17544	17755	17288	5099	5732	5233
Fig.5e
HEK293	EYFP			tagBFP
TL14	17100	17258	17127	1798	1908	1915
TL15	22423	22345	22365	1958	1992	2017
TL16	18633	18646	18478	1440	1316	1347
TL17	23778	23935	23685	1213	1246	1477
TL18	17816	17885	17904	725	751	918
SL0	22767	22634	22657	323	562	753
SL2	23576	23502	23829	771	854	1074
SL3	18833	18684	18925	893	939	1185
SL4	23148	22801	23137	2242	2315	2533
SL5	17968	17759	18301	3555	3418	3513
SL6	19211	19546	19326	4108	4648	3879
AJ0	18129	18307	18161	729	637	833
AJ2	21516	21821	21268	1707	1754	1896
AJ3	19108	19304	19331	2053	2213	2430
AJ4	18102	18131	18454	4114	3667	4265
AJ5	21816	22124	21877	5733	5238	5749
Fig.5e
Huh7	EYFP			tagBFP
TL14	20328	20592	20695	7947	7259	7115
TL15	18080	18122	18430	6374	6167	6883
TL16	19775	19775	20037	6785	6640	6959
TL17	22909	22929	22559	5653	6186	5646
TL18	22302	21990	22333	5192	5219	5347
SL0	18999	19052	19227	2712	2946	2866
SL2	22436	22724	22566	4237	4807	4427
SL3	19137	19182	18877	6285	5289	5640
SL4	21476	21659	21522	8246	8996	9916
SL5	22494	22700	22655	14368	13232	14629
SL6	21076	21250	21334	14565	15279	14595
AJ0	22122	21882	22310	4448	3834	4462
AJ2	18787	18867	18577	8066	7178	7003
AJ3	18574	18479	18503	8428	8449	9042
AJ4	20079	19969	20113	13736	11919	13900
AJ5	19079	19318	19215	13718	14497	14218
Fig.5g
MITR	mKate Mean			BFP Mean
control	20247	20261	20556	8468	7760	7681
miR-FF4	21142	21460	21250	1244	1091	993

## Sheet: Supplementary Fig. 1
1. a-b
DS length	EYFP Mean			BFP Mean
0	22719	22822	22739	7549	7390	7750
4	17409	17209	17063	4912	4982	5162
6	22123	22034	22233	5601	5562	5545
8	20237	20163	20020	6344	6301	6274
10	22806	22535	22469	6436	6525	6798
12	17083	16874	16761	2184	2165	2200
14	18858	18559	18490	1356	1258	1407
15	18378	18367	18356	2090	2155	2116
16	22143	22145	21996	1485	1611	1536
17	20936	20696	20645	1333	1786	1799
18	23092	22871	22964	2147	2018	1931
19	17904	17591	18254	766	865	854
20	23459	23496	23687	854	701	732
21	17325	17651	17521	896	792	779
22	20855	21054	20554	613	618	656
1. c-e
RS length	EYFP Mean			BFP Mean
0	16769	16841	16461	328	339	318
6	21705	21752	22058	464	471	467
7	22247	22071	22202	751	781	764
8	18021	18218	17999	930	951	963
9	23285	23006	23636	2483	2461	2503
10	23801	23900	24026	2206	2285	2260
11	22000	21654	21618	3838	3683	3606
12	21123	21287	21410	3334	3424	3338
13	18070	17865	17954	4579	4711	4584
14	17953	17980	18131	4548	4628	4502
15	18396	18521	18121	4538	4601	4603
16	19207	18906	18826	4984	4970	4660
17	21766	22088	21769	4975	5058	4928
18	17895	17974	17877	4114	4137	4291
1. f-g
raw nIRES of Huh7 and HEK293			dIRES and nIRES of Huh7
HEK293	Huh7		dIRES	rIRES
0.332277	0.443953		0.09268	0.702676
0.32381	0.472802		0.097242	0.69357
0.340824	0.515658		0.087276	0.675432
raw nIRES of Huh7 and HEK293	EYFP			tagBFP
HEK293	22719	22822	22739	7549	7390	7750
Huh7	20813	20700	21043	9240	9787	10851

## Sheet: Supplementary Fig. 2
2. a-b
Control mimics	EYFP Mean			BFP Mean
TL14	22555	22626	22450	2133	2409	2467
TL15	20282	20470	20210	1618	1822	1691
TL16	21463	21708	21207	1577	1448	1569
TL17	19944	19656	20319	958	977	1227
TL18	23609	23328	23938	1031	996	1161
FF4 mimics	EYFP Mean			BFP Mean
TL14	17348	17671	17258	4544	4372	4089
TL15	19984	19718	19673	4735	4524	4867
TL16	22774	22575	22988	5043	5136	5313
TL17	23341	23350	23373	3980	4389	3951
TL18	20825	21096	20995	3187	3551	3422
2.c-d
control mimics	EYFP Mean			BFP Mean
SL0	18146	18446	18051	434	536	609
SL2	17695	17853	17550	657	720	827
SL3	17732	17766	17460	888	868	1058
SL4	23486	23322	23719	2243	2336	2532
SL5	18487	18589	18667	3342	3419	3247
SL6	21016	21163	20857	4276	4694	4056
FF4 mimics	EYFP Mean			BFP Mean
SL0	23142	22950	22766	2363	2573	2375
SL2	21418	21488	21559	2742	3160	2991
SL3	19678	19892	19641	4259	3805	3958
SL4	21890	22040	22084	5508	5976	6689
SL5	17775	17634	17949	7338	6763	7629
SL6	22874	22959	22646	10449	11049	10677
2.e-f
control mimics	EYFP Mean			BFP Mean
AJ0	20866	20692	20483	900	809	868
AJ2	17359	17337	17049	1476	1330	1566
AJ3	23190	23098	23502	2516	2792	3042
AJ4	18295	18261	18077	4113	3612	3996
AJ5	22379	22403	22623	5703	5178	5566
FF4 mimics	EYFP Mean			BFP Mean
AJ0	17218	17373	17057	2468	2196	2522
AJ2	18564	18305	18359	5480	4850	4771
AJ3	16908	17007	16957	5461	5450	5819
AJ4	18667	18407	18496	8902	7524	8540
AJ5	23596	23519	23385	11729	11928	11565
2g
	nIRES			dIRES			rIRES
control mimics	0.32122	0.34791	0.33765	0.03235	0.03393	0.03392	0.24088	0.27109	0.26536
miR-FF4 mimics	0.34359	0.3529	0.35768	0.03528	0.03286	0.03634	0.24083	0.25378	0.26513
miR-21 mimics	0.3281	0.34979	0.30488	0.03443	0.03529	0.03719	0.24716	0.24802	0.26002
2h
	control mimics			miR-FF4 mimics			miR-199a mimics
TL16	0.07107	0.08824	0.11297	0.25559	0.24896	0.2346	0.08159	0.09074	0.08396
SL3	0.08369	0.07919	0.08816	0.30624	0.26366	0.22463	0.09055	0.08526	0.08228
AJ2	0.09114	0.08052	0.0758	0.29383	0.29511	0.2325	0.08894	0.07978	0.08196

## Sheet: Supplementary Fig. 3
3a
HEK293	EYFP			mKate
miR-106-5p	750	739	837	4799	4718	4792
miR-218	1242	1246	1209	5096	4972	4712
miR-18a	1609	1607	1669	5075	4850	5077
miR-16	1607	1611	1672	4920	4763	4688
miR-7	2541	2498	2571	5597	5406	5454
miR-21	2826	2766	2790	5627	5426	5344
miR-19ab	4123	4033	3988	7825	7585	7457
miR-191	5836	5784	5901	6847	6688	6623
miR-199a	5890	5752	5898	6793	6541	6555
miR-FF4	5993	5704	5885	6717	6318	6448
Huh7	EYFP			mKate
miR-106-5p	4679	4614	4820	2222	2231	2106
miR-218	3938	3957	4251	2007	2082	1947
miR-18a	8927	8690	9179	1829	1941	1889
miR-16	3242	3561	3567	2327	2376	2388
miR-7	5048	4997	5211	2806	2903	3137
miR-21	439	445	533	3799	4391	3716
miR-199a	9126	8701	9362	2523	2591	2911
miR-FF4	10115	9663	10432	2777	2897	3243
3c-d
OR-gate	EYFP Mean			BFP Mean
control	19235	19211	19156	1455	1440	1483
miR-199a	22586	22663	22189	3165	2670	2585
miR-FF4	16692	16696	16454	2908	2701	2589
miR-199a + FF4	20174	19932	19837	3501	3200	3204
3e-f
AND gate	EYFP Mean			BFP Mean
control	19977	20116	19875	893	1060	1033
miR-199a	23242	23131	23205	1206	1675	1117
miR-FF4	22234	21904	22292	1385	1200	1263
miR-199a + FF4	22800	22806	22641	4407	4645	4528

## Sheet: Supplementary Fig. 4
4a-b
HEK293	EYFP			tagBFP
TL14	23307	23009	23638	2476	2539	2774
TL15	19111	19099	19099	1641	1746	1728
TL16	18502	18388	18486	1436	1338	1412
TL17	22703	22382	22472	1211	1308	1488
TL18	18680	18345	18373	797	881	1011
SL0	17133	17216	16930	366	422	587
SL2	21981	21746	21871	794	823	1008
SL3	17571	17368	17960	967	986	1145
SL4	18667	18388	18684	1942	1949	2048
SL5	20542	20780	20267	4020	3920	3843
SL6	18828	19127	18555	3949	4420	3717
AJ0	19483	19453	19505	841	811	918
AJ2	21200	21147	21568	1707	1749	2003
AJ3	22946	22908	22638	2498	2672	2855
AJ4	20085	19882	20163	4398	3978	4542
AJ5	21163	21283	20841	5286	4996	5155
Huh7	EYFP			tagBFP
TL14	19395	19545	19059	7942	7091	6469
TL15	22424	22616	22128	8135	7774	8584
TL16	22796	22587	22718	8188	7910	8242
TL17	18782	18623	19133	4641	5137	4948
TL18	19933	19870	19990	4640	4653	4811
SL0	19807	19691	20168	2810	2794	2731
SL2	19281	19200	19118	3657	3938	3749
SL3	21637	21692	21612	7204	6031	6490
SL4	23225	23139	22833	9176	10057	11154
SL5	22463	22613	22821	14846	13808	15411
SL6	17521	17749	17744	12398	13516	12492
AJ0	19295	19473	19612	3964	3399	3959
AJ2	18596	18776	18585	8550	7553	7276
AJ3	18217	18218	18445	8703	8703	9342
AJ4	19789	19761	19408	14287	12634	14361
AJ5	20753	20988	20825	16027	17037	16531
4d-e
miR-21 MITA	HEK293			Hela
TL14	0.414	0.428	0.45	1.1	1.01	0.948
TL15	0.343	0.35	0.367	0.956	0.934	1.02
TL16	0.315	0.275	0.311	0.934	0.93	0.963
TL17	0.211	0.222	0.236	0.675	0.75	0.683
TL18	0.171	0.184	0.204	0.643	0.658	0.661
SL0	0.0821	0.121	0.154	0.409	0.42	0.394
SL2	0.14	0.165	0.2	0.528	0.558	0.549
SL3	0.205	0.233	0.256	0.897	0.762	0.863
SL4	0.397	0.404	0.439	1.06	1.16	1.26
SL5	0.788	0.778	0.754	1.83	1.66	1.82
SL6	0.833	0.943	0.789	1.96	2.03	1.93
AJ0	0.154	0.161	0.184	0.542	0.457	0.549
AJ2	0.315	0.318	0.348	1.14	1.04	1.02
AJ3	0.438	0.455	0.491	1.25	1.22	1.33
AJ4	0.923	0.798	0.949	1.9	1.61	1.93
AJ5	1.04	0.935	1.03	1.93	2.12	2.04
miR-FF4 MTA	HEK293			Huh7
TL14	0.0945891	0.106473	0.109869	0.123204	0.157016	0.151839
TL15	0.0797944	0.0890108	0.083675	0.119015	0.113965	0.104595
TL16	0.0734885	0.0666975	0.0739735	0.0996542	0.0892634	0.107219
TL17	0.0480222	0.0497199	0.0603915	0.0623752	0.0669656	0.0885289
TL18	0.0436565	0.0426864	0.0485073	0.0529318	0.0553366	0.0673685
SL0	0.0239393	0.0290692	0.0337105	0.0325868	0.0386048	0.0436191
SL2	0.0371304	0.040306	0.0471458	0.0496341	0.0575591	0.0670983
SL3	0.0500771	0.0488558	0.0605811	0.0686519	0.0639364	0.0823771
SL4	0.095513	0.100154	0.10675	0.142043	0.150673	0.138542
SL5	0.180766	0.183942	0.173926	0.237502	0.269913	0.253444
SL6	0.203484	0.221805	0.194446	0.30927	0.326892	0.273821
AJ0	0.0431467	0.0391096	0.0423898	0.0593323	0.0563257	0.0516426
AJ2	0.0850318	0.0767053	0.0918445	0.12072	0.109384	0.139307
AJ3	0.108498	0.120861	0.12944	0.150094	0.174454	0.160379
AJ4	0.224817	0.197819	0.221032	0.290099	0.271926	0.289545
AJ5	0.254843	0.231125	0.246012	0.343998	0.317208	0.363664
4g-h
HEK293	EYFP			tagBFP
TL14	21111	20895	21075	5351	4903	4913
TL15	22712	22658	22713	5084	5015	5392
TL16	18385	18295	18288	3931	3971	3979
TL17	17404	17520	17371	3184	3284	2803
TL18	19228	19202	18974	2765	3045	3033
SL0	21474	21366	21691	1800	1893	1769
SL2	19037	18790	19277	2255	2348	2545
SL3	18402	18225	18279	3648	3554	3032
SL4	20693	20763	20677	5453	5315	6019
SL5	21709	21906	21802	8063	7861	8043
SL6	19773	20088	19951	8287	7965	8011
AJ0	23746	24043	23901	2396	2546	2249
AJ2	18981	18864	19286	4401	4081	4249
AJ3	20224	20357	20362	5481	5415	5672
AJ4	19846	20139	19723	8068	6823	7226
AJ5	21722	21653	21797	9812	9672	8479
Huh7	EYFP			tagBFP
TL14	21666	21752	21951	3107	3059	3259
TL15	23685	23955	23760	2908	3170	3215
TL16	19415	19592	19294	2225	2291	2240
TL17	18837	18584	19067	1961	1899	1705
TL18	20982	20885	20823	1558	1624	1778
SL0	19963	19855	19909	602	706	751
SL2	20936	21116	21306	1249	1285	1485
SL3	23175	23086	23247	2105	2473	1585
SL4	22203	21991	22014	3641	3106	3576
SL5	23158	23337	23280	5235	5405	4866
SL6	20766	21028	20386	6028	6446	5377
AJ0	23252	23594	23456	1405	1211	1227
AJ2	19765	19675	19508	1999	2069	2207
AJ3	20201	20110	19826	2819	2989	2993
AJ4	17568	17741	17224	4505	3825	3790
AJ5	22250	22201	21952	6895	6149	6585
4i-j
Huh7	control inhibitor			miR-21 inhibitor
TL14	1.17	0.989	0.974	0.503	0.478	0.575
TL15	1.19	0.888	1.15	0.461	0.409	0.53
TL16	1.03	0.959	1.09	0.372	0.417	0.453
TL17	0.7	0.757	0.795	0.367	0.386	0.317
TL18	0.7	0.642	0.646	0.245	0.274	0.303
SL0	0.419	0.331	0.38	0.106	0.12	0.131
SL2	0.566	0.596	0.548	0.196	0.196	0.225
SL3	1.08	0.702	0.867	0.357	0.362	0.234
SL4	1.01	1.14	1.19	0.557	0.486	0.523
SL5	2	1.89	1.75	0.894	0.881	0.882
SL6	1.94	2.11	1.78	1.02	1.17	0.918
AJ0	0.573	0.484	0.462	0.196	0.189	0.191
AJ2	1.19	1.22	1.05	0.358	0.372	0.407
AJ3	1.17	1.43	1.42	0.484	0.566	0.484
AJ4	2.21	1.89	2.19	0.941	0.663	0.696
AJ5	2.18	2.11	2.18	1.02	0.994	1.01
HEK293	control mimics			miR-21 mimics
TL14	0.44	0.489	0.485	0.872	0.787	0.811
TL15	0.381	0.381	0.415	0.723	0.91	0.824
TL16	0.276	0.292	0.35	0.736	0.747	0.807
TL17	0.203	0.251	0.24	0.567	0.545	0.52
TL18	0.187	0.184	0.245	0.415	0.525	0.55
SL0	0.0902	0.0942	0.138	0.341	0.312	0.281
SL2	0.144	0.158	0.204	0.387	0.484	0.436
SL3	0.239	0.217	0.266	0.759	0.68	0.548
SL4	0.445	0.431	0.426	0.898	0.988	1.03
SL5	0.834	0.785	0.772	1.33	1.42	1.28
SL6	0.931	0.916	0.843	1.23	1.39	1.4
AJ0	0.151	0.151	0.209	0.339	0.296	0.309
AJ2	0.367	0.316	0.454	0.803	0.703	0.798
AJ3	0.427	0.52	0.508	0.929	0.868	1.03
AJ4	0.892	0.808	0.82	1.19	1.14	1.11
AJ5	1.09	1.04	0.861	1.79	1.36	1.33

## Sheet: Supplementary Fig. 5
5a
	HEK293			Huh7
nIRES	967.5	896.5	1030	2530	2390	2600
dIRES	69.92	70.22	68.1	286.3	236.7	231
rIRES	1030	995.8	1120	2330	2870	2990
5b
	HEK293			Huh7
TL16	255.8	250.8	322.5	2260	3060	2100
SL3	465.5	453.2	542.6	2770	2490	3350
AJ2	572.3	442.4	583	8440	8160	9580
5c
	HEK293			Huh7
native	106.9	121.7	106.2	625	728.7	794.1
TL16	43.53	39.83	44.41	487.7	472.8	523.7
SL3	20.6	15.74	19.75	455.9	471.7	447.9
AJ2	46.14	53.04	47.46	689.1	799.1	774.8
5d
	HEK293			Huh7
native IRES	0.10797	0.95012	0.53	20.7743	33.5653	27.17
AJ2 MITA	0.62621	0.36709	0.5	43.9271	45.2556	44.59

[truncated: 2 more sheets: Supplementary Fig. 7, Supplementary Fig. 9]
